# Supplementary material for: Two new species of Byrrhinus Motschulsky, 1858 (Coleoptera, Limnichidae, Limnichinae) from Negros, Philippines
Source: Zookeys. 2021 Nov 10;1070:51–72. doi: 10.3897/zookeys.1070.70531 (PMC8599385; doi:10.3897/zookeys.1070.70531)
Supplement: XML Treatment for Byrrhinus negrosensis [file zookeys.1070.70531-treatment1.xml]

<!DOCTYPE tp:taxon-treatment
  PUBLIC "-//TaxonX//DTD Taxonomic Treatment Publishing DTD v0 20100105//EN" "tax-treatment-NSO.dtd">
<tp:taxon-treatment xmlns:tp="http://www.plazi.org/taxpub"><tp:treatment-meta><kwd-group><label>Taxon classification</label><kwd>
                    <named-content content-type="kingdom">Animalia</named-content>
                  </kwd><kwd>
                    <named-content content-type="order">Coleoptera</named-content>
                  </kwd><kwd>
                    <named-content content-type="family">Limnichidae</named-content>
                  </kwd></kwd-group><mixed-citation publication-type="journal"><person-group><name><surname>Delocado</surname><given-names>Emmanuel D.</given-names></name><name><surname>Freitag</surname><given-names>Hendrik</given-names></name></person-group><article-title>Two new species of <italic><tp:taxon-name><tp:taxon-name-part taxon-name-part-type="genus" reg="Byrrhinus">Byrrhinus</tp:taxon-name-part></tp:taxon-name></italic> Motschulsky, 1858 (<tp:taxon-name><tp:taxon-name-part taxon-name-part-type="order">Coleoptera</tp:taxon-name-part></tp:taxon-name>, <tp:taxon-name><tp:taxon-name-part taxon-name-part-type="family">Limnichidae</tp:taxon-name-part></tp:taxon-name>, <tp:taxon-name><tp:taxon-name-part taxon-name-part-type="subfamily">Limnichinae</tp:taxon-name-part></tp:taxon-name>) from Negros, Philippines</article-title><source>Zookeys</source><day>10</day><month>11</month><year>2021</year><volume>1070</volume><fpage>51</fpage><lpage>72</lpage><pub-id pub-id-type="doi">10.3897/zookeys.1070.70531</pub-id></mixed-citation></tp:treatment-meta><tp:nomenclature><tp:taxon-name>
                  <object-id xmlns:xlink="http://www.w3.org/1999/xlink" content-type="arpha" xlink:type="simple">36510393-5CAB-5A80-A335-888518F27229</object-id>
                  <tp:taxon-name-part taxon-name-part-type="genus" reg="Byrrhinus">Byrrhinus</tp:taxon-name-part>
                  <tp:taxon-name-part taxon-name-part-type="species" reg="negrosensis">negrosensis</tp:taxon-name-part>
                  <object-id xmlns:xlink="http://www.w3.org/1999/xlink" content-type="zoobank" xlink:type="simple">http://zoobank.org/95FDB6E9-6691-44BA-895A-D42954CA7086</object-id>
                </tp:taxon-name><tp:taxon-status xmlns:xlink="http://www.w3.org/1999/xlink" xlink:type="simple">sp. nov.</tp:taxon-status><xref ref-type="fig" rid="F2">Figures 2</xref><xref ref-type="fig" rid="F3">, 4</xref><xref ref-type="fig" rid="F3">, 5</xref></tp:nomenclature><tp:treatment-sec sec-type="type locality" id="SECID0E6YAG"><title>Type locality.</title><p>Philippines • Negros Island, Negros Oriental, Valencia, Casaroro River, in secondary vegetation; ca. <named-content xmlns:xlink="http://www.w3.org/1999/xlink" content-type="dwc:verbatimCoordinates" xlink:type="simple"><named-content content-type="geo-json" specific-use="{&#34;type&#34;:&#34;Point&#34;,&#34;coordinates&#34;:[123.233333,9.300000]}" id="NCID0EIZAG" xlink:type="simple">09°18'N, 123°14'E</named-content></named-content>; ca.150 m <abbrev xmlns:xlink="http://www.w3.org/1999/xlink" xlink:title="above sea level" id="ABBRID0ENZAG" xlink:type="simple">a.s.l</abbrev>.</p></tp:treatment-sec><tp:treatment-sec sec-type="type material" id="SECID0ERZAG"><title>Type material.</title><p><bold><italic>Holotype</italic>:</bold> Philippines • ♂ (<named-content xmlns:xlink="http://www.w3.org/1999/xlink" content-type="dwc:institutional_code" xlink:type="simple">PNM</named-content>: EDD122), “PHIL: Negros Or., Valencia, \ Casaroro River, downstr., sec.veg.; \ ca. <named-content xmlns:xlink="http://www.w3.org/1999/xlink" content-type="dwc:verbatimCoordinates" xlink:type="simple"><named-content content-type="geo-json" specific-use="{&#34;type&#34;:&#34;Point&#34;,&#34;coordinates&#34;:[123.233333,9.300000]}" id="NCID0EH1AG" xlink:type="simple">09°18'N; 123°14'E</named-content></named-content>; ca.150 m <abbrev xmlns:xlink="http://www.w3.org/1999/xlink" xlink:title="above sea level" id="ABBRID0EM1AG" xlink:type="simple">a.s.l</abbrev>.; \ 01 Sep. 2019, leg. Garces &amp; Pelingen (655)L”; GenBank: <ext-link xmlns:xlink="http://www.w3.org/1999/xlink" ext-link-type="gen" xlink:href="OK316808" xlink:type="simple">OK316808</ext-link>; <abbrev xmlns:xlink="http://www.w3.org/1999/xlink" xlink:title="Barcode of Life Database" id="ABBRID0EV1AG" xlink:type="simple">BOLD</abbrev>: <ext-link xmlns:xlink="http://www.w3.org/1999/xlink" xlink:type="simple" ext-link-type="uri" xlink:href="http://www.boldsystems.org/index.php/Public_RecordView?processid=COLPH054-21">COLPH054-21</ext-link>; EDD122, habitus and terminal parts of abdomen including genitalia glued separately on to entomological card. <bold><italic>Paratypes</italic></bold>: Philippines • 3♂♂ (ADMU: EDD123, EDD127): same data as holotype; GenBank: <ext-link xmlns:xlink="http://www.w3.org/1999/xlink" ext-link-type="gen" xlink:href="OK316803" xlink:type="simple">OK316803</ext-link>, <ext-link xmlns:xlink="http://www.w3.org/1999/xlink" ext-link-type="gen" xlink:href="OK316809" xlink:type="simple">OK316809</ext-link>; <abbrev xmlns:xlink="http://www.w3.org/1999/xlink" xlink:title="Barcode of Life Database" id="ABBRID0EL2AG" xlink:type="simple">BOLD</abbrev>: <ext-link xmlns:xlink="http://www.w3.org/1999/xlink" xlink:type="simple" ext-link-type="uri" xlink:href="http://www.boldsystems.org/index.php/Public_RecordView?processid=COLPH055-21">COLPH055-21</ext-link>, <ext-link xmlns:xlink="http://www.w3.org/1999/xlink" xlink:type="simple" ext-link-type="uri" xlink:href="http://www.boldsystems.org/index.php/Public_RecordView?processid=COLPH056-21">COLPH056-21</ext-link> • 3♂♂, 3♀♀: (ADMU: EDD116, EDD119, EDD270; <named-content xmlns:xlink="http://www.w3.org/1999/xlink" content-type="dwc:institutional_code" xlink:type="simple">PNM</named-content>; <named-content xmlns:xlink="http://www.w3.org/1999/xlink" content-type="dwc:institutional_code" xlink:type="simple">ZMB</named-content>) “PHIL: Negros Occ., Murcia, \ Pandanon River, sec.veg.; \ ca. <named-content xmlns:xlink="http://www.w3.org/1999/xlink" content-type="dwc:verbatimCoordinates" xlink:type="simple"><named-content content-type="geo-json" specific-use="{&#34;type&#34;:&#34;Point&#34;,&#34;coordinates&#34;:[123.175000,10.581667]}" id="NCID0EM3AG" xlink:type="simple">10°34'54"N; 123°10'30"E</named-content></named-content>; ca. 440 m <abbrev xmlns:xlink="http://www.w3.org/1999/xlink" xlink:title="above sea level" id="ABBRID0ER3AG" xlink:type="simple">a.s.l</abbrev>.; \ 01 May 2019, leg. Freitag et al. (650)L”; GenBank: <ext-link xmlns:xlink="http://www.w3.org/1999/xlink" ext-link-type="gen" xlink:href="OK316807" xlink:type="simple">OK316807</ext-link>, <ext-link xmlns:xlink="http://www.w3.org/1999/xlink" ext-link-type="gen" xlink:href="OK316811" xlink:type="simple">OK316811</ext-link>, <ext-link xmlns:xlink="http://www.w3.org/1999/xlink" ext-link-type="gen" xlink:href="OK316812" xlink:type="simple">OK316812</ext-link>; <abbrev xmlns:xlink="http://www.w3.org/1999/xlink" xlink:title="Barcode of Life Database" id="ABBRID0EE4AG" xlink:type="simple">BOLD</abbrev>: <ext-link xmlns:xlink="http://www.w3.org/1999/xlink" xlink:type="simple" ext-link-type="uri" xlink:href="http://www.boldsystems.org/index.php/Public_RecordView?processid=COLPH052-21">COLPH052-21</ext-link>, <ext-link xmlns:xlink="http://www.w3.org/1999/xlink" xlink:type="simple" ext-link-type="uri" xlink:href="http://www.boldsystems.org/index.php/Public_RecordView?processid=COLPH053-21">COLPH053-21</ext-link>, <ext-link xmlns:xlink="http://www.w3.org/1999/xlink" xlink:type="simple" ext-link-type="uri" xlink:href="http://www.boldsystems.org/index.php/Public_RecordView?processid=COLPH057-21">COLPH057-21</ext-link>.</p></tp:treatment-sec><tp:treatment-sec sec-type="description" id="SECID0EX4AG"><title>Description.</title><p><bold><italic>Body</italic>:</bold> (Fig. <xref ref-type="fig" rid="F2">2</xref>) elongate-oval, <abbrev xmlns:xlink="http://www.w3.org/1999/xlink" xlink:title="total length" id="ABBRID0EG5AG" xlink:type="simple">TL</abbrev> = 3.2 mm (2.9–4.1 mm), <abbrev xmlns:xlink="http://www.w3.org/1999/xlink" xlink:title="elytra width" id="ABBRID0EK5AG" xlink:type="simple">EW</abbrev> = 2.1 mm (1.8–2.3 mm), widest behind mid-leg; dorsal surface brown to dark brown; body appendages slightly paler than body, moderately densely and evenly covered with yellow–brown to brown, fine, quite long, mostly erect pubescence; antennae yellow-brown to brown; femora and tibiae brown; tarsi brown.</p><p><bold><italic>Head</italic>:</bold> obscurely rugulose; broadly laminate over eyes; margins of frons grooved over eyes; sides of frons with deep and well–marked pit-like depressions. Punctation minute, sparse, slightly coarser near epistomal suture. Pubescence dense and erect in anterior regions, sparse and recumbent posteriad. Eyes slightly convex, visible from above; upper margin of eyes strongly bordered, margin anteriorly almost reaching insertion of antennae, extending posterior of eyes although weaker. Surface of head posterior to eyes flat, without depressions or fossae; surface with fine and sparse punctation, denser and coarser on clypeus; surface between punctures smooth and shiny. Antennae moniliform, strongly pubescent; pedicel oblong, brown, slightly darker than adjacent antennomeres; antennomeres longer than wide, brown, darker distally, terminal antennomeres asymmetrical and darker than pedicel; pubescence brown, of two series: first series composed of one to two pairs of long and erect pubescence per antennomere, about as long as antennomere and second series composed of denser, shorter, paler, recumbent pubescence.</p><p><bold><italic>Pronotum</italic>:</bold> transverse, slightly paler on sides than on disc, distinctly wider at base; anterior margin of pronotum slightly concave, but almost straight between eyes, without crenulations, bordered; lateral margins only slightly arched, posterolateral angle 75–80°, with prominent borders; posterior margin with a distinct double sinuation; <abbrev xmlns:xlink="http://www.w3.org/1999/xlink" xlink:title="pronotum length" id="ABBRID0E35AG" xlink:type="simple">PL</abbrev>/<abbrev xmlns:xlink="http://www.w3.org/1999/xlink" xlink:title="pronotum width" id="ABBRID0EA6AG" xlink:type="simple">PW</abbrev> = 0.42 (0.40–0.43); <abbrev xmlns:xlink="http://www.w3.org/1999/xlink" xlink:title="pronotum width" id="ABBRID0EE6AG" xlink:type="simple">PW</abbrev>/<abbrev xmlns:xlink="http://www.w3.org/1999/xlink" xlink:title="pronotum length" id="ABBRID0EI6AG" xlink:type="simple">PL</abbrev> = 2.40 (2.30–2.51). Punctation dense, minute and shallowly impressed; punctures larger than that of the head, denser at median line and posterior margins, sparse near suture and anteriad; surface between punctures rugose. Pubescence similar to the erect series of the head, denser on the anterior one-third of the lateral margin, evenly spaced on the rest of the margin, very sparse to almost obsolete and slightly decumbent proximally. Hypomeron flat, without depressions or fossae.</p><p><bold><italic>Elytra</italic>:</bold><abbrev xmlns:xlink="http://www.w3.org/1999/xlink" xlink:title="elytra length" id="ABBRID0ET6AG" xlink:type="simple">EL</abbrev>/<abbrev xmlns:xlink="http://www.w3.org/1999/xlink" xlink:title="elytra width" id="ABBRID0EX6AG" xlink:type="simple">EW</abbrev> = 1.36 (1.30–1.43); <abbrev xmlns:xlink="http://www.w3.org/1999/xlink" xlink:title="elytra length" id="ABBRID0E26AG" xlink:type="simple">EL</abbrev>/<abbrev xmlns:xlink="http://www.w3.org/1999/xlink" xlink:title="pronotum length" id="ABBRID0E66AG" xlink:type="simple">PL</abbrev> = 3.63 (3.63–3.85); <abbrev xmlns:xlink="http://www.w3.org/1999/xlink" xlink:title="elytra width" id="ABBRID0EDABG" xlink:type="simple">EW</abbrev>/<abbrev xmlns:xlink="http://www.w3.org/1999/xlink" xlink:title="pronotum width" id="ABBRID0EHABG" xlink:type="simple">PW</abbrev> = 1.23 (1.16–1.27); <abbrev xmlns:xlink="http://www.w3.org/1999/xlink" xlink:title="total length" id="ABBRID0ELABG" xlink:type="simple">TL</abbrev>/<abbrev xmlns:xlink="http://www.w3.org/1999/xlink" xlink:title="elytra width" id="ABBRID0EPABG" xlink:type="simple">EW</abbrev> = 1.78 (1.66–1.78), slightly less than 4.0 times longer than the pronotum, widest at anterior 0.25; anterior margin of elytra bordered, bi-sinuately articulated with pronotum; lateral margins slightly explanate in anterior half; apices jointly rounded; humeral callus weak. Elytra with two series of punctation; first series with nine or more perceptible and irregular rows of large, deeply impressed punctures; punctures of medial five rows denser and more strongly impressed in anterior half; increasingly scattered, finer and more shallowly impressed laterally and posteriorly; intervals and interstices distinctly broader than punctures; second series of punctures much smaller, densely and evenly distributed over entire elytra. Pubescence long, yellowish-brown to brown, of two distinct types (erect and recumbent): erect series on sides, slightly recumbent series on disc; erect series longer and denser; recumbent series shorter, very sparse. Scutellum subtriangular, with irregular and densely punctured surface; with two series of punctation, few large and deeply impressed punctures, numerous finer and shallowly impressed ones; pubescence erect, sparse. Metathoracic wings well developed. Epipleura almost flat.</p><p><bold><italic>Ventral surface</italic>:</bold> punctation dense and almost uniform; pubescence brown, minute, long, finer than on dorsal side, recumbent, dense and evenly distributed. Prosternum slightly impressed at the process; process narrow, punctation more distinct at tip. Mesosternal ridge along posterior margins of mesosternum distinct. Metasternum perforate at sides, with raised triangular, rugulose area behind mesocoxal cavities; raised area comprising nearly half of surface; metasternal ridge along posterior margin of metasternum faint laterally, well-developed medially. Abdominal punctation finer at mid-line than at sides; surface between punctation with polygonal network, with median pore. Intermetacoxal plate on ventrite I triangular, strongly acuminate. Abdominal ventrite I with depressions for reception of metafemora and metatibiae; ventrites I–III connate, fused; ventrites IV–V without polygonal network; ventrite V distinctly emarginate.</p><p><bold><italic>Legs</italic>:</bold> less than half of body length. Tibia brown, lateral margins darker, distal margin with comb of long spines; protibia very short, a little longer than half of either mesotibia and metatibia, lateral margin slightly concave, setae denser than on mesotibia and metatibia; mesotibia with lateral margin curved more prominently in interior margins, setae evenly distributed; metatibia almost twice as long as protibia, slightly longer than mesotibia, lateral margins almost parallel, setae sparse and almost recumbent; apex of mesotibia and metatibia smoothly and broadly curved. Tarsi 5-5-5, brown, paler towards the apex, almost half as long as mesotibia; tarsomere length ratio ca. 1.0:1.0:1.0:1.0:4.0 (0.9–1.1: 0.9–1.1: 0.9–1.1: 0.9–1.1: 3.5–4.7); tarsomere 1 widest towards the apex, distal margin almost double the width of proximal margin, with dense comb of setae; tarsomeres 2–4 similar to tarsomere 1, but outer edge with long yellow spiny setae on both sides, remaining portions with sparse minute setae; tarsomere 5 widest towards the apex, almost triangular, with long robust spiny setae. Tarsal claws long, narrow, symmetrical.</p><p><bold><italic>Male genitalia</italic>:</bold> (Figs <xref ref-type="fig" rid="F3">4</xref>, <xref ref-type="fig" rid="F3">5</xref>) length 0.67 mm (0.65–0.71 mm), width 0.11 mm (0.10–0.14 mm), very slender, strongly sclerotised; median lobe more exposed in ventral view than dorsal view. Median lobe of aedeagus almost as long as parameres, symmetrical; apex flat, broad, most slender subapically, with pair of rows of short denticles subapically (ventral view), convexly widened basally; basal portion wider than apical portion. Parameres symmetrical; apices slender and moderately separated dorsally, broader and converged ventrally, inner margin of parameres subparallel near tips, distinctly concave in the middle converging basally in V-shape; with tubular lobes protruding medio-apically in apical third below the denticles of the median lobe, median gap wider dorsally and exposing the full width of median lobe. Basal lobe asymmetrical, with strongly sclerotised basal margins. Ventrite VIII U–shaped, with narrow apical membranous lamina. Spiculum prominent.</p><fig id="F3" position="float" orientation="portrait"><object-id xmlns:xlink="http://www.w3.org/1999/xlink" content-type="doi" xlink:type="simple">10.3897/zookeys.1070.70531.figures4-7</object-id><object-id xmlns:xlink="http://www.w3.org/1999/xlink" content-type="arpha" xlink:type="simple">E81096EB-0C68-593F-A385-E05FEB0EA30D</object-id><label>Figures 4–7.</label><caption><p>Male aedeagi of <bold>4, 5</bold><italic><tp:taxon-name><tp:taxon-name-part taxon-name-part-type="genus" reg="Byrrhinus">Byrrhinus</tp:taxon-name-part><tp:taxon-name-part taxon-name-part-type="species" reg="negrosensis">negrosensis</tp:taxon-name-part></tp:taxon-name></italic> sp. nov. (EDD122) and <bold>6, 7</bold><italic><tp:taxon-name><tp:taxon-name-part taxon-name-part-type="genus" reg="Byrrhinus">Byrrhinus</tp:taxon-name-part><tp:taxon-name-part taxon-name-part-type="species" reg="villarini">villarini</tp:taxon-name-part></tp:taxon-name></italic> sp. nov. (EDD121) in (<bold>4, 6</bold>) dorsal and (<bold>5, 7</bold>) ventral views. Scale bar: 0.25 mm.</p></caption><graphic xmlns:xlink="http://www.w3.org/1999/xlink" xlink:href="zookeys-1070-051-g002.jpg" position="float" orientation="portrait" xlink:type="simple" id="oo_609404.jpg"><uri content-type="original_file" xlink:type="simple">https://binary.pensoft.net/fig/609404</uri></graphic></fig><p><bold><italic>Female genitalia</italic>:</bold> ovipositor relatively short (0.58–0.62 mm long), straight.</p></tp:treatment-sec><tp:treatment-sec sec-type="Differential diagnosis" id="SECID0ECDBG"><title>Differential diagnosis.</title><p>In the elongate oval shape, the new species resembles several species, including <italic><tp:taxon-name><tp:taxon-name-part taxon-name-part-type="genus" reg="Byrrhinus">B.</tp:taxon-name-part><tp:taxon-name-part taxon-name-part-type="species" reg="ferax">ferax</tp:taxon-name-part></tp:taxon-name></italic> and <italic><tp:taxon-name><tp:taxon-name-part taxon-name-part-type="genus" reg="Byrrhinus">B.</tp:taxon-name-part><tp:taxon-name-part taxon-name-part-type="species" reg="tarawakanus">tarawakanus</tp:taxon-name-part></tp:taxon-name></italic>. Amongst the Philippine species, the range of size overlaps with <italic><tp:taxon-name><tp:taxon-name-part taxon-name-part-type="genus" reg="Byrrhinus">B.</tp:taxon-name-part><tp:taxon-name-part taxon-name-part-type="species" reg="subtestaceus">subtestaceus</tp:taxon-name-part></tp:taxon-name></italic> and <italic><tp:taxon-name><tp:taxon-name-part taxon-name-part-type="genus" reg="Byrrhinus">B.</tp:taxon-name-part><tp:taxon-name-part taxon-name-part-type="species" reg="ferax">ferax</tp:taxon-name-part></tp:taxon-name></italic>. The protibia of <italic><tp:taxon-name><tp:taxon-name-part taxon-name-part-type="genus" reg="Byrrhinus">B.</tp:taxon-name-part><tp:taxon-name-part taxon-name-part-type="species" reg="negrosensis">negrosensis</tp:taxon-name-part></tp:taxon-name></italic> sp. nov. is notably smaller than the mesotibia and metatibia. The male genitalia of <italic><tp:taxon-name><tp:taxon-name-part taxon-name-part-type="genus" reg="Byrrhinus">B.</tp:taxon-name-part><tp:taxon-name-part taxon-name-part-type="species" reg="negrosensis">negrosensis</tp:taxon-name-part></tp:taxon-name></italic> sp. nov. resembles that of <italic><tp:taxon-name><tp:taxon-name-part taxon-name-part-type="genus" reg="Byrrhinus">B.</tp:taxon-name-part><tp:taxon-name-part taxon-name-part-type="species" reg="ferax">ferax</tp:taxon-name-part></tp:taxon-name></italic> due to the medially parallel paramere apices, which is quite uncommon in the Oriental members of the genus. Despite numerous similarities, <italic><tp:taxon-name><tp:taxon-name-part taxon-name-part-type="genus" reg="Byrrhinus">B.</tp:taxon-name-part><tp:taxon-name-part taxon-name-part-type="species" reg="negrosensis">negrosensis</tp:taxon-name-part></tp:taxon-name></italic> sp. nov. differs from <italic><tp:taxon-name><tp:taxon-name-part taxon-name-part-type="genus" reg="Byrrhinus">B.</tp:taxon-name-part><tp:taxon-name-part taxon-name-part-type="species" reg="ferax">ferax</tp:taxon-name-part></tp:taxon-name></italic> in the dorsally V-shaped basal fusion point of the parameres (Fig. <xref ref-type="fig" rid="F3">4</xref>), while the latter possesses a U-shape parameral fusion. <italic><tp:taxon-name><tp:taxon-name-part taxon-name-part-type="genus" reg="Byrrhinus">B.</tp:taxon-name-part><tp:taxon-name-part taxon-name-part-type="species" reg="negrosensis">negrosensis</tp:taxon-name-part></tp:taxon-name></italic> sp. nov. varies by 13.2% mean genetic distance (723 bp <italic><abbrev xmlns:xlink="http://www.w3.org/1999/xlink" xlink:title="cytochrome c oxidase subunit I" id="ABBRID0E2GBG" xlink:type="simple">COI</abbrev>-3</italic>’ mtDNA barcode) from the most similar <italic><tp:taxon-name><tp:taxon-name-part taxon-name-part-type="genus" reg="Byrrhinus">B.</tp:taxon-name-part><tp:taxon-name-part taxon-name-part-type="species" reg="ferax">ferax</tp:taxon-name-part></tp:taxon-name></italic> and by at least 16.1% from any other Philippine congener with available barcode (Suppl. material <xref ref-type="supplementary-material" rid="S1">1</xref>: Table S1).</p><fig id="F2" position="float" orientation="portrait"><object-id xmlns:xlink="http://www.w3.org/1999/xlink" content-type="doi" xlink:type="simple">10.3897/zookeys.1070.70531.figures2-3</object-id><object-id xmlns:xlink="http://www.w3.org/1999/xlink" content-type="arpha" xlink:type="simple">C65D6729-AB1A-50CF-BFB2-D9EF1058652A</object-id><label>Figures 2, 3.</label><caption><p>Habitus of new <italic><tp:taxon-name><tp:taxon-name-part taxon-name-part-type="genus" reg="Byrrhinus">Byrrhinus</tp:taxon-name-part></tp:taxon-name></italic> species <bold>2</bold><italic><tp:taxon-name><tp:taxon-name-part taxon-name-part-type="genus" reg="Byrrhinus">Byrrhinus</tp:taxon-name-part><tp:taxon-name-part taxon-name-part-type="species" reg="negrosensis">negrosensis</tp:taxon-name-part></tp:taxon-name></italic> sp. nov. <bold>3</bold><italic><tp:taxon-name><tp:taxon-name-part taxon-name-part-type="genus" reg="Byrrhinus">Byrrhinus</tp:taxon-name-part><tp:taxon-name-part taxon-name-part-type="species" reg="villarini">villarini</tp:taxon-name-part></tp:taxon-name></italic> sp. nov. Scale bar: 1 mm.</p></caption><graphic xmlns:xlink="http://www.w3.org/1999/xlink" xlink:href="zookeys-1070-051-g003.jpg" position="float" orientation="portrait" xlink:type="simple" id="oo_609405.jpg"><uri content-type="original_file" xlink:type="simple">https://binary.pensoft.net/fig/609405</uri></graphic></fig></tp:treatment-sec><tp:treatment-sec sec-type="distribution" id="SECID0EBJBG"><title>Distribution.</title><p>This species is only recorded from the Island of Negros in the Philippines.</p></tp:treatment-sec><tp:treatment-sec sec-type="remarks" id="SECID0EGJBG"><title>Remarks.</title><p>No external sexual dimorphism is observed. Teneral specimens are significantly paler brown.</p></tp:treatment-sec><tp:treatment-sec sec-type="etymology" id="SECID0ELJBG"><title>Etymology.</title><p>The species is named after the Island of Negros from where the specimens were collected.</p></tp:treatment-sec><tp:treatment-sec><!--Section generated to contain objects referenced in tp:taxon-treatment.--><supplementary-material xmlns:xlink="http://www.w3.org/1999/xlink" id="S1" position="float" orientation="portrait" xlink:type="simple"><object-id content-type="doi" xlink:type="simple">10.3897/zookeys.1070.70531.suppl1</object-id><object-id content-type="arpha" xlink:type="simple">9F2E22D4-8D9B-5429-91D4-EEB60598984B</object-id><label>Supplementary material 1</label><statement content-type="dataType"><label>Data type</label><p>Genetic distance</p></statement><statement content-type="notes"><p>
            <bold>Table S1</bold>
          </p></statement><statement content-type="notes"><label>Explanation note</label><p><bold>Table S1.</bold> Kimura 2-parameter (<abbrev xlink:title="Kimura-2-paramter" id="ABBRID0EGFDI" xlink:type="simple">K2P</abbrev>) genetic distance of the samples of <italic><tp:taxon-name><tp:taxon-name-part taxon-name-part-type="genus" reg="Byrrhinus">Byrrhinus</tp:taxon-name-part></tp:taxon-name></italic> specimens, based on their aligned partial <italic><abbrev xlink:title="cytochrome c oxidase subunit I" id="ABBRID0ESFDI" xlink:type="simple">COI</abbrev>-3</italic>’ sequences of 723 bp length (in %).</p></statement><media xlink:href="zookeys-1070-051-s001.docx" mimetype="application" mime-subtype="vnd.openxmlformats-officedocument.wordprocessingml.document" position="float" orientation="portrait" xlink:type="simple" id="oo_609408.docx"><uri content-type="original_file" xlink:type="simple">https://binary.pensoft.net/file/609408</uri></media><permissions><license xlink:type="simple"><license-p>This dataset is made available under the Open Database License (http://opendatacommons.org/licenses/odbl/1.0/). The Open Database License (ODbL) is a license agreement intended to allow users to freely share, modify, and use this Dataset while maintaining this same freedom for others, provided that the original source and author(s) are credited.</license-p></license></permissions><attrib specific-use="authors">Emmanuel D. Delocado, Hendrik Freitag</attrib></supplementary-material></tp:treatment-sec></tp:taxon-treatment>
