# Supplementary material for: Two new species of Byrrhinus Motschulsky, 1858 (Coleoptera, Limnichidae, Limnichinae) from Negros, Philippines
Source: Zookeys. 2021 Nov 10;1070:51–72. doi: 10.3897/zookeys.1070.70531 (PMC8599385; doi:10.3897/zookeys.1070.70531)
Supplement: XML Treatment for Byrrhinus villarini [file zookeys.1070.70531-treatment2.xml]

<!DOCTYPE tp:taxon-treatment
  PUBLIC "-//TaxonX//DTD Taxonomic Treatment Publishing DTD v0 20100105//EN" "tax-treatment-NSO.dtd">
<tp:taxon-treatment xmlns:tp="http://www.plazi.org/taxpub"><tp:treatment-meta><kwd-group><label>Taxon classification</label><kwd>
                    <named-content content-type="kingdom">Animalia</named-content>
                  </kwd><kwd>
                    <named-content content-type="order">Coleoptera</named-content>
                  </kwd><kwd>
                    <named-content content-type="family">Limnichidae</named-content>
                  </kwd></kwd-group><mixed-citation publication-type="journal"><person-group><name><surname>Delocado</surname><given-names>Emmanuel D.</given-names></name><name><surname>Freitag</surname><given-names>Hendrik</given-names></name></person-group><article-title>Two new species of <italic><tp:taxon-name><tp:taxon-name-part taxon-name-part-type="genus" reg="Byrrhinus">Byrrhinus</tp:taxon-name-part></tp:taxon-name></italic> Motschulsky, 1858 (<tp:taxon-name><tp:taxon-name-part taxon-name-part-type="order">Coleoptera</tp:taxon-name-part></tp:taxon-name>, <tp:taxon-name><tp:taxon-name-part taxon-name-part-type="family">Limnichidae</tp:taxon-name-part></tp:taxon-name>, <tp:taxon-name><tp:taxon-name-part taxon-name-part-type="subfamily">Limnichinae</tp:taxon-name-part></tp:taxon-name>) from Negros, Philippines</article-title><source>Zookeys</source><day>10</day><month>11</month><year>2021</year><volume>1070</volume><fpage>51</fpage><lpage>72</lpage><pub-id pub-id-type="doi">10.3897/zookeys.1070.70531</pub-id></mixed-citation></tp:treatment-meta><tp:nomenclature><tp:taxon-name>
                  <object-id xmlns:xlink="http://www.w3.org/1999/xlink" content-type="arpha" xlink:type="simple">0EEF697A-4307-56AA-AC48-77A734214F7A</object-id>
                  <tp:taxon-name-part taxon-name-part-type="genus" reg="Byrrhinus">Byrrhinus</tp:taxon-name-part>
                  <tp:taxon-name-part taxon-name-part-type="species" reg="villarini">villarini</tp:taxon-name-part>
                  <object-id xmlns:xlink="http://www.w3.org/1999/xlink" content-type="zoobank" xlink:type="simple">http://zoobank.org/45EC216F-0B75-4550-B9DF-123B9672A7FA</object-id>
                </tp:taxon-name><tp:taxon-status xmlns:xlink="http://www.w3.org/1999/xlink" xlink:type="simple">sp. nov.</tp:taxon-status><xref ref-type="fig" rid="F2">Figures 3</xref><xref ref-type="fig" rid="F3">, 6</xref><xref ref-type="fig" rid="F3">, 7</xref></tp:nomenclature><tp:treatment-sec sec-type="type locality" id="SECID0EELBG"><title>Type locality.</title><p>Philippines • Negros Island, Occidental Mindoro, Murcia, Pandanon River in secondary vegetation; ca. <named-content xmlns:xlink="http://www.w3.org/1999/xlink" content-type="dwc:verbatimCoordinates" xlink:type="simple"><named-content content-type="geo-json" specific-use="{&#34;type&#34;:&#34;Point&#34;,&#34;coordinates&#34;:[123.175000,10.581667]}" id="NCID0ENLBG" xlink:type="simple">10°34'54"N, 123°10'30"E</named-content></named-content>; ca. 440 m <abbrev xmlns:xlink="http://www.w3.org/1999/xlink" xlink:title="above sea level" id="ABBRID0ESLBG" xlink:type="simple">a.s.l</abbrev>.</p></tp:treatment-sec><tp:treatment-sec sec-type="type material" id="SECID0EWLBG"><title>Type material.</title><p><bold><italic>Holotype</italic>:</bold> Philippines • ♂ (<named-content xmlns:xlink="http://www.w3.org/1999/xlink" content-type="dwc:institutional_code" xlink:type="simple">PNM</named-content>: EDD121), “PHIL: Negros Occ., Murcia, \ Pandanon River, sec.veg.; \ ca. <named-content xmlns:xlink="http://www.w3.org/1999/xlink" content-type="dwc:verbatimCoordinates" xlink:type="simple"><named-content content-type="geo-json" specific-use="{&#34;type&#34;:&#34;Point&#34;,&#34;coordinates&#34;:[123.175000,10.581667]}" id="NCID0EMMBG" xlink:type="simple">10°34'54"N; 123°10'30"E</named-content></named-content>; ca. 440 m <abbrev xmlns:xlink="http://www.w3.org/1999/xlink" xlink:title="above sea level" id="ABBRID0ERMBG" xlink:type="simple">a.s.l</abbrev>.; \ 01 May 2019, leg. Freitag et al. (650)L”; GenBank: <ext-link xmlns:xlink="http://www.w3.org/1999/xlink" ext-link-type="gen" xlink:href="OK316813" xlink:type="simple">OK316813</ext-link>; <abbrev xmlns:xlink="http://www.w3.org/1999/xlink" xlink:title="Barcode of Life Database" id="ABBRID0E1MBG" xlink:type="simple">BOLD</abbrev>: <ext-link xmlns:xlink="http://www.w3.org/1999/xlink" xlink:type="simple" ext-link-type="uri" xlink:href="http://www.boldsystems.org/index.php/Public_RecordView?processid=COLPH061-21">COLPH061-21</ext-link>; EDD121, habitus and terminal parts of abdomen including aedeagus glued separately on to entomological card. <bold><italic>Paratypes</italic></bold>: Philippines • 3♂♂, 4♀♀ (<abbrev xmlns:xlink="http://www.w3.org/1999/xlink" content-type="institution" xlink:title="Ateneo Biodiversity Research Laboratory of the Ateneo de Manila University, Quezon City, Philippines" id="ABBRID0EGNBG" xlink:type="simple">AdMU</abbrev>: EDD113, EDD114; <named-content xmlns:xlink="http://www.w3.org/1999/xlink" content-type="dwc:institutional_code" xlink:type="simple">PNM</named-content>; <named-content xmlns:xlink="http://www.w3.org/1999/xlink" content-type="dwc:institutional_code" xlink:type="simple">ZMB</named-content>: EDD115): same locality data as holotype; GenBank: <ext-link xmlns:xlink="http://www.w3.org/1999/xlink" ext-link-type="gen" xlink:href="OK316804" xlink:type="simple">OK316804</ext-link>, <ext-link xmlns:xlink="http://www.w3.org/1999/xlink" ext-link-type="gen" xlink:href="OK316815" xlink:type="simple">OK316815</ext-link>, <ext-link xmlns:xlink="http://www.w3.org/1999/xlink" ext-link-type="gen" xlink:href="OK316817" xlink:type="simple">OK316817</ext-link>; <abbrev xmlns:xlink="http://www.w3.org/1999/xlink" xlink:title="Barcode of Life Database" id="ABBRID0EKOBG" xlink:type="simple">BOLD</abbrev>: <ext-link xmlns:xlink="http://www.w3.org/1999/xlink" xlink:type="simple" ext-link-type="uri" xlink:href="http://www.boldsystems.org/index.php/Public_RecordView?processid=COLPH058-21">COLPH058-21</ext-link>, <ext-link xmlns:xlink="http://www.w3.org/1999/xlink" xlink:type="simple" ext-link-type="uri" xlink:href="http://www.boldsystems.org/index.php/Public_RecordView?processid=COLPH059-21">COLPH059-21</ext-link>, <ext-link xmlns:xlink="http://www.w3.org/1999/xlink" xlink:type="simple" ext-link-type="uri" xlink:href="http://www.boldsystems.org/index.php/Public_RecordView?processid=COLPH060-21">COLPH060-21</ext-link> • 3♂♂ (<abbrev xmlns:xlink="http://www.w3.org/1999/xlink" content-type="institution" xlink:title="Ateneo Biodiversity Research Laboratory of the Ateneo de Manila University, Quezon City, Philippines" id="ABBRID0E4OBG" xlink:type="simple">AdMU</abbrev>: EDD124, EDD126): “PHIL: Negros Or., Valencia, \ Casaroro River, downstr., sec.veg.; \ ca. <named-content xmlns:xlink="http://www.w3.org/1999/xlink" content-type="dwc:verbatimCoordinates" xlink:type="simple"><named-content content-type="geo-json" specific-use="{&#34;type&#34;:&#34;Point&#34;,&#34;coordinates&#34;:[123.233333,9.300000]}" id="NCID0EFPBG" xlink:type="simple">09°18'N; 123°14'E</named-content></named-content>; ca. 150 m <abbrev xmlns:xlink="http://www.w3.org/1999/xlink" xlink:title="above sea level" id="ABBRID0EKPBG" xlink:type="simple">a.s.l</abbrev>.; \ 01 Sep. 2019, leg. Garces &amp; Pelingen (655)L”; GenBank: <ext-link xmlns:xlink="http://www.w3.org/1999/xlink" ext-link-type="gen" xlink:href="OK316805" xlink:type="simple">OK316805</ext-link>, <ext-link xmlns:xlink="http://www.w3.org/1999/xlink" ext-link-type="gen" xlink:href="OK316818" xlink:type="simple">OK316818</ext-link>; <abbrev xmlns:xlink="http://www.w3.org/1999/xlink" xlink:title="Barcode of Life Database" id="ABBRID0EYPBG" xlink:type="simple">BOLD</abbrev>: <ext-link xmlns:xlink="http://www.w3.org/1999/xlink" xlink:type="simple" ext-link-type="uri" xlink:href="http://www.boldsystems.org/index.php/Public_RecordView?processid=COLPH062-21">COLPH062-21</ext-link>, <ext-link xmlns:xlink="http://www.w3.org/1999/xlink" xlink:type="simple" ext-link-type="uri" xlink:href="http://www.boldsystems.org/index.php/Public_RecordView?processid=COLPH063-21">COLPH063-21</ext-link>.</p></tp:treatment-sec><tp:treatment-sec sec-type="description" id="SECID0EGQBG"><title>Description.</title><p><bold><italic>Body</italic>:</bold> (Fig. <xref ref-type="fig" rid="F2">3</xref>) ovoid, <abbrev xmlns:xlink="http://www.w3.org/1999/xlink" xlink:title="total length" id="ABBRID0EVQBG" xlink:type="simple">TL</abbrev> = 2.8 mm (2.2–2.9 mm), <abbrev xmlns:xlink="http://www.w3.org/1999/xlink" xlink:title="elytra width" id="ABBRID0EZQBG" xlink:type="simple">EW</abbrev> = 1.9 mm (1.4–1.9 mm), widest behind mid-leg; dorsal surface very dark–brown to black; body appendages slightly paler than body, moderately densely and evenly covered with brown, fine, quite long, mostly erect pubescence; antennae yellow–brown; femora and tibiae brown; tarsi dark yellowish, but darker on terminal ends of segments.</p><p><bold><italic>Head</italic>:</bold> obscurely rugulose; broadly laminate over eyes; margins of frons grooved over eyes; sides of frons with deep and well–marked pit-like depressions. Punctation minute, slightly coarser near epistomal suture. Pubescence brown, fine, quite long, erect, more numerous and denser on the anterior region. Eyes slightly convex, visible from above; upper margin of eyes bordered; anterior margin almost reaching insertion of antennae, extending posterior of eyes although weaker. Surface of head posterior to eyes flat, without depressions or fossae; surface with fine and sparse punctation, denser and coarser on clypeus; surface between punctures smooth and shiny. Antennae moniliform, strongly pubescent; pedicel globular, brown, darker than adjacent antennomeres; antennomeres longer than wide, yellow-brown; pubescence brown, uniform, erect, mostly as long as antennomere.</p><p><bold><italic>Pronotum</italic>:</bold> transverse, black, with dark brown colouration on the sides, distinctly narrower at base; anterior margin of pronotum straight, without crenulations, bordered; lateral margins strongly arched, posterolateral angle ca. 50°, with prominent borders; posterior margin with distinct double sinuation; <abbrev xmlns:xlink="http://www.w3.org/1999/xlink" xlink:title="pronotum length" id="ABBRID0ELRBG" xlink:type="simple">PL</abbrev>/<abbrev xmlns:xlink="http://www.w3.org/1999/xlink" xlink:title="pronotum width" id="ABBRID0EPRBG" xlink:type="simple">PW</abbrev> = 0.42 (0.40–0.44); <abbrev xmlns:xlink="http://www.w3.org/1999/xlink" xlink:title="pronotum width" id="ABBRID0ETRBG" xlink:type="simple">PW</abbrev>/<abbrev xmlns:xlink="http://www.w3.org/1999/xlink" xlink:title="pronotum length" id="ABBRID0EXRBG" xlink:type="simple">PL</abbrev> = 2.40 (2.28–2.50). Punctation strong and deeply impressed, but sparse; punctures stronger than that of the head, larger at posterior margins, sparse near suture and anteriad, surface very depressed at projections along posterior margin. Pubescence similar to that on the head, slightly decumbent near the median line, denser at sides. Hypomeron flat, without depressions or fossae.</p><p><bold><italic>Elytra</italic>:</bold><abbrev xmlns:xlink="http://www.w3.org/1999/xlink" xlink:title="elytra length" id="ABBRID0ECSBG" xlink:type="simple">EL</abbrev>/<abbrev xmlns:xlink="http://www.w3.org/1999/xlink" xlink:title="elytra width" id="ABBRID0EGSBG" xlink:type="simple">EW</abbrev> = 1.41 (1.30–1.41); <abbrev xmlns:xlink="http://www.w3.org/1999/xlink" xlink:title="elytra length" id="ABBRID0EKSBG" xlink:type="simple">EL</abbrev>/<abbrev xmlns:xlink="http://www.w3.org/1999/xlink" xlink:title="pronotum length" id="ABBRID0EOSBG" xlink:type="simple">PL</abbrev> = 4.14 (4.11–4.14); <abbrev xmlns:xlink="http://www.w3.org/1999/xlink" xlink:title="elytra width" id="ABBRID0ESSBG" xlink:type="simple">EW</abbrev>/<abbrev xmlns:xlink="http://www.w3.org/1999/xlink" xlink:title="pronotum width" id="ABBRID0EWSBG" xlink:type="simple">PW</abbrev> = 1.20 (1.20–1.21); <abbrev xmlns:xlink="http://www.w3.org/1999/xlink" xlink:title="total length" id="ABBRID0E1SBG" xlink:type="simple">TL</abbrev>/<abbrev xmlns:xlink="http://www.w3.org/1999/xlink" xlink:title="elytra width" id="ABBRID0E5SBG" xlink:type="simple">EW</abbrev> = 1.75 (1.68–1.78); elytra slightly more than 4.0 times longer than the pronotum; widest at anterior 0.2; anterior margin of elytra bordered, strongly bi-sinuately articulated with the pronotum; lateral margins pronounced, finer towards apex; apices jointly rounded; humeral callus weak. Elytra punctation of two series; first series with nine or ten distinct and almost regular rows of large deeply impressed punctures; increasingly scattered, finer, not as strongly impressed as in rows laterally and posteriorly; intervals and interstices distinctly broader than punctures; second series of small punctures moderately dense only and less conspicuous than in previous species. Pubescence long, brown, with yellowish shade depending on illumination, of two distinct types: erect series on sides, slightly recumbent series on disc; erect series longer and denser; disc series shorter, sparse. Scutellum subtriangular, with few punctures and pubescence similar to surrounding area of elytra. Metathoracic wings well developed. Epipleura almost flat.</p><p><bold><italic>Ventral surface</italic>:</bold> punctation dense and uniform; pubescence brown, minute, long, finer than on dorsal side, recumbent, dense and evenly distributed. Prosternum slightly impressed at the process; process narrow, punctation more distinct at tip. Mesosternal ridge along posterior margins distinct. Metasternum minutely perforate at sides, with raised triangular, rugulose area behind cavities; raised area comprising nearly half of surface; metasternal ridge along posterior margin of metasternum faint laterally, well-developed medially. Abdominal punctation finer at mid-line than at sides; surface between punctation with polygonal network, with median pore. Intermetacoxal plate on ventrite I triangular, strongly acuminate. Abdominal ventrite I with depressions for reception of metafemora and metatibiae; ventrites I–III connate, fused; ventrites IV–V without polygonal network; ventrite V distinctly emarginate apically.</p><p><bold><italic>Legs</italic>:</bold> length less than half of body length. Tibia brown, lateral margins darker, curved, with pre-apical comb of spines; metatibia slightly longer than protibia and mesotibia; apex of mesotibia and metatibia slightly curved. Tarsi 5-5-5, dark yellow to light brown, paler towards the apex, about two-thirds of length of tibia; tarsomere length ratio ca. 1.2:1.0:1.0:1.0:2.9 (1.0–1.5: 0.8–1.0: 0.8–1.0: 0.8–1.0: 2.7–3.3); tarsomere 1 brown, with parallel margins, widest towards the apex, with dense comb of setae; tarsomeres 2–4 almost globular, outer edge with long yellow spiny setae on both sides, remaining portions with sparse minute setae; tarsomere 5 more yellow than brown, widest towards the apex, with at least three pairs of long robust spiny setae. Tarsal claws long, narrow, symmetrical.</p><p><bold><italic>Male genitalia</italic>:</bold> (Figs <xref ref-type="fig" rid="F3">6</xref>, <xref ref-type="fig" rid="F3">7</xref>) length 0.58 mm (0.57–0.59 mm), width 0.14 mm (0.12–0.17 mm), stout, strongly sclerotised; median lobe more exposed in ventral view than dorsal view. Median lobe of aedeagus a bit shorter than parameres, symmetrical, broad, non-planar, varying in dorsal and ventral views; on dorsal view, apex acuminate, significantly and abruptly convexly widened mediad, middle portion wide; on ventral view, median lobe with an additional, slightly more slender, subcordiform lobe, reaching apical 0.3 where it terminates deeply emarginate. Parameres symmetrical, with outer face irregularly outlined and uneven texture near apex; apices dorsally broad; apices obliquely rounded; inner margins dorsally very slightly concave, almost unevenly sub-parallel; not distinctly convergent basally, forming a U–shape extending one-fourth the length of genitalia; ventrally only half as wide as in dorsal view, opening wider and exposing the entire width of median lobe, converging basally to form a deep “V”. Basal lobe asymmetrical, with strongly sclerotised basal margins. Ventrite VIII U–shaped, with narrow apical membranous lamina. Spiculum prominent.</p><p><bold><italic>Female genitalia</italic>:</bold> ovipositor relatively short (0.50–0.56 mm long), straight.</p></tp:treatment-sec><tp:treatment-sec sec-type="Differential diagnosis" id="SECID0EGUBG"><title>Differential diagnosis.</title><p>In the ovoid shape, the new species resembles <italic><tp:taxon-name><tp:taxon-name-part taxon-name-part-type="genus" reg="Byrrhinus">B.</tp:taxon-name-part><tp:taxon-name-part taxon-name-part-type="species" reg="vestitus">vestitus</tp:taxon-name-part></tp:taxon-name></italic> (Sharp, 1902), <italic><tp:taxon-name><tp:taxon-name-part taxon-name-part-type="genus" reg="Byrrhinus">B.</tp:taxon-name-part><tp:taxon-name-part taxon-name-part-type="species" reg="maculatus">maculatus</tp:taxon-name-part></tp:taxon-name></italic> Wooldridge, 1987 and <italic><tp:taxon-name><tp:taxon-name-part taxon-name-part-type="genus" reg="Byrrhinus">B.</tp:taxon-name-part><tp:taxon-name-part taxon-name-part-type="species" reg="magnus">magnus</tp:taxon-name-part></tp:taxon-name></italic> Wooldridge, 1987. Compared to other Philippine species, the range of size overlaps with <italic><tp:taxon-name><tp:taxon-name-part taxon-name-part-type="genus" reg="Byrrhinus">B.</tp:taxon-name-part><tp:taxon-name-part taxon-name-part-type="species" reg="punctatus">punctatus</tp:taxon-name-part></tp:taxon-name></italic> and <italic><tp:taxon-name><tp:taxon-name-part taxon-name-part-type="genus" reg="Byrrhinus">B.</tp:taxon-name-part><tp:taxon-name-part taxon-name-part-type="species" reg="tarawakanus">tarawakanus</tp:taxon-name-part></tp:taxon-name></italic>. The new species is remarkably different from these two in the smaller posterolateral angle (ca. 50°) of the pronotum in <italic><tp:taxon-name><tp:taxon-name-part taxon-name-part-type="genus" reg="Byrrhinus">B.</tp:taxon-name-part><tp:taxon-name-part taxon-name-part-type="species" reg="villarini">villarini</tp:taxon-name-part></tp:taxon-name></italic> sp. nov. compared to <italic><tp:taxon-name><tp:taxon-name-part taxon-name-part-type="genus" reg="Byrrhinus">B.</tp:taxon-name-part><tp:taxon-name-part taxon-name-part-type="species" reg="punctatus">punctatus</tp:taxon-name-part></tp:taxon-name></italic> and <italic><tp:taxon-name><tp:taxon-name-part taxon-name-part-type="genus" reg="Byrrhinus">B.</tp:taxon-name-part><tp:taxon-name-part taxon-name-part-type="species" reg="tarawakanus">tarawakanus</tp:taxon-name-part></tp:taxon-name></italic>, as well as <italic><tp:taxon-name><tp:taxon-name-part taxon-name-part-type="genus" reg="Byrrhinus">B.</tp:taxon-name-part><tp:taxon-name-part taxon-name-part-type="species" reg="negrosensis">negrosensis</tp:taxon-name-part></tp:taxon-name></italic> sp. nov. (75–80°). In addition to the posterolateral angle measure of pronotum, <italic><tp:taxon-name><tp:taxon-name-part taxon-name-part-type="genus" reg="Byrrhinus">B.</tp:taxon-name-part><tp:taxon-name-part taxon-name-part-type="species" reg="villarini">villarini</tp:taxon-name-part></tp:taxon-name></italic> sp. nov. is notably different from <italic><tp:taxon-name><tp:taxon-name-part taxon-name-part-type="genus" reg="Byrrhinus">B.</tp:taxon-name-part><tp:taxon-name-part taxon-name-part-type="species" reg="negrosensis">negrosensis</tp:taxon-name-part></tp:taxon-name></italic> sp. nov. in the length of tarsomere 5. Tarsomere 5 of <italic><tp:taxon-name><tp:taxon-name-part taxon-name-part-type="genus" reg="Byrrhinus">B.</tp:taxon-name-part><tp:taxon-name-part taxon-name-part-type="species" reg="villarini">villarini</tp:taxon-name-part></tp:taxon-name></italic> sp. nov. is as long as tarsomeres 2–4, while tarsomere 5 of <italic><tp:taxon-name><tp:taxon-name-part taxon-name-part-type="genus" reg="Byrrhinus">B.</tp:taxon-name-part><tp:taxon-name-part taxon-name-part-type="species" reg="negrosensis">negrosensis</tp:taxon-name-part></tp:taxon-name></italic> sp. nov. is almost as long as tarsomeres 1–4. Additionally, erect series of elytral pubescence is present on the posterior end of both species, but covers the distal one-third only of elytra in <italic><tp:taxon-name><tp:taxon-name-part taxon-name-part-type="genus" reg="Byrrhinus">B.</tp:taxon-name-part><tp:taxon-name-part taxon-name-part-type="species" reg="villarini">villarini</tp:taxon-name-part></tp:taxon-name></italic> sp. nov., while covering the distal one-half in <italic><tp:taxon-name><tp:taxon-name-part taxon-name-part-type="genus" reg="Byrrhinus">B.</tp:taxon-name-part><tp:taxon-name-part taxon-name-part-type="species" reg="negrosensis">negrosensis</tp:taxon-name-part></tp:taxon-name></italic> sp. nov.</p><p>Males of <italic><tp:taxon-name><tp:taxon-name-part taxon-name-part-type="genus" reg="Byrrhinus">B.</tp:taxon-name-part><tp:taxon-name-part taxon-name-part-type="species" reg="villarini">villarini</tp:taxon-name-part></tp:taxon-name></italic> sp. nov. are easily recognisable because the parameres are dorsally fused forming a rather shallow “U” (Fig. <xref ref-type="fig" rid="F3">6</xref>), not a “V” as in <italic><tp:taxon-name><tp:taxon-name-part taxon-name-part-type="genus" reg="Byrrhinus">B.</tp:taxon-name-part><tp:taxon-name-part taxon-name-part-type="species" reg="negrosensis">negrosensis</tp:taxon-name-part></tp:taxon-name></italic> sp. nov. (Fig. <xref ref-type="fig" rid="F3">4</xref>). This U–shaped opening separating the parameres extends only one-fourth the length of the aedeagus, while the opening spans at least half of the aedeagus for other Philippine species, such as <italic><tp:taxon-name><tp:taxon-name-part taxon-name-part-type="genus" reg="Byrrhinus">B.</tp:taxon-name-part><tp:taxon-name-part taxon-name-part-type="species" reg="ferax">ferax</tp:taxon-name-part></tp:taxon-name></italic>, <italic><tp:taxon-name><tp:taxon-name-part taxon-name-part-type="genus" reg="Byrrhinus">B.</tp:taxon-name-part><tp:taxon-name-part taxon-name-part-type="species" reg="punctatus">punctatus</tp:taxon-name-part></tp:taxon-name></italic> and <italic><tp:taxon-name><tp:taxon-name-part taxon-name-part-type="genus" reg="Byrrhinus">B.</tp:taxon-name-part><tp:taxon-name-part taxon-name-part-type="species" reg="tarawakanus">tarawakanus</tp:taxon-name-part></tp:taxon-name></italic>. The median lobe of the aedeagus resembles that of <italic><tp:taxon-name><tp:taxon-name-part taxon-name-part-type="genus" reg="Byrrhinus">B.</tp:taxon-name-part><tp:taxon-name-part taxon-name-part-type="species" reg="tarawakanus">tarawakanus</tp:taxon-name-part></tp:taxon-name></italic> in terms of shape and height of the parameres. However, the median lobe of <italic><tp:taxon-name><tp:taxon-name-part taxon-name-part-type="genus" reg="Byrrhinus">B.</tp:taxon-name-part><tp:taxon-name-part taxon-name-part-type="species" reg="villarini">villarini</tp:taxon-name-part></tp:taxon-name></italic> sp. nov. is stouter and wider towards the middle portion.</p><p><italic><tp:taxon-name><tp:taxon-name-part taxon-name-part-type="genus" reg="Byrrhinus">B.</tp:taxon-name-part><tp:taxon-name-part taxon-name-part-type="species" reg="villarini">villarini</tp:taxon-name-part></tp:taxon-name></italic> sp. nov. varies by 5.8% mean genetic distance (723 bp <italic><abbrev xmlns:xlink="http://www.w3.org/1999/xlink" xlink:title="cytochrome c oxidase subunit I" id="ABBRID0EW3BG" xlink:type="simple">COI</abbrev>-3</italic>’ mtDNA barcode) from an unidentified, but presumably closely-related Malaysian species and by at least 13.4% from any other Philippine congeners with available barcodes (Suppl. material <xref ref-type="supplementary-material" rid="S1">1</xref>: Table S1).</p></tp:treatment-sec><tp:treatment-sec sec-type="distribution" id="SECID0ED4BG"><title>Distribution.</title><p>This species is only recorded from the Island of Negros in the Philippines.</p></tp:treatment-sec><tp:treatment-sec sec-type="remarks" id="SECID0EI4BG"><title>Remarks.</title><p>No external sexual dimorphism is observed.</p></tp:treatment-sec><tp:treatment-sec sec-type="etymology" id="SECID0EN4BG"><title>Etymology.</title><p>The new species is named and dedicated to the immediate past president of the Ateneo de Manila University, Fr Jose Ramon T. Villarin, SJ, PhD, who finished his term last year. During his reign for the past decade, Fr Villarin showed ardent support for research activities on the environment and sustainability. He is also a member of the Intergovernmental Panel on Climate Change which was conferred the 2007 Nobel Peace Prize for their study and recommendations on counteracting the global climate crisis.</p></tp:treatment-sec><tp:treatment-sec><!--Section generated to contain objects referenced in tp:taxon-treatment.--><fig id="F2" position="float" orientation="portrait"><object-id xmlns:xlink="http://www.w3.org/1999/xlink" content-type="doi" xlink:type="simple">10.3897/zookeys.1070.70531.figures2-3</object-id><object-id xmlns:xlink="http://www.w3.org/1999/xlink" content-type="arpha" xlink:type="simple">C65D6729-AB1A-50CF-BFB2-D9EF1058652A</object-id><label>Figures 2, 3.</label><caption><p>Habitus of new <italic><tp:taxon-name><tp:taxon-name-part taxon-name-part-type="genus" reg="Byrrhinus">Byrrhinus</tp:taxon-name-part></tp:taxon-name></italic> species <bold>2</bold><italic><tp:taxon-name><tp:taxon-name-part taxon-name-part-type="genus" reg="Byrrhinus">Byrrhinus</tp:taxon-name-part><tp:taxon-name-part taxon-name-part-type="species" reg="negrosensis">negrosensis</tp:taxon-name-part></tp:taxon-name></italic> sp. nov. <bold>3</bold><italic><tp:taxon-name><tp:taxon-name-part taxon-name-part-type="genus" reg="Byrrhinus">Byrrhinus</tp:taxon-name-part><tp:taxon-name-part taxon-name-part-type="species" reg="villarini">villarini</tp:taxon-name-part></tp:taxon-name></italic> sp. nov. Scale bar: 1 mm.</p></caption><graphic xmlns:xlink="http://www.w3.org/1999/xlink" xlink:href="zookeys-1070-051-g003.jpg" position="float" orientation="portrait" xlink:type="simple" id="oo_609405.jpg"><uri content-type="original_file" xlink:type="simple">https://binary.pensoft.net/fig/609405</uri></graphic></fig><fig id="F3" position="float" orientation="portrait"><object-id xmlns:xlink="http://www.w3.org/1999/xlink" content-type="doi" xlink:type="simple">10.3897/zookeys.1070.70531.figures4-7</object-id><object-id xmlns:xlink="http://www.w3.org/1999/xlink" content-type="arpha" xlink:type="simple">E81096EB-0C68-593F-A385-E05FEB0EA30D</object-id><label>Figures 4–7.</label><caption><p>Male aedeagi of <bold>4, 5</bold><italic><tp:taxon-name><tp:taxon-name-part taxon-name-part-type="genus" reg="Byrrhinus">Byrrhinus</tp:taxon-name-part><tp:taxon-name-part taxon-name-part-type="species" reg="negrosensis">negrosensis</tp:taxon-name-part></tp:taxon-name></italic> sp. nov. (EDD122) and <bold>6, 7</bold><italic><tp:taxon-name><tp:taxon-name-part taxon-name-part-type="genus" reg="Byrrhinus">Byrrhinus</tp:taxon-name-part><tp:taxon-name-part taxon-name-part-type="species" reg="villarini">villarini</tp:taxon-name-part></tp:taxon-name></italic> sp. nov. (EDD121) in (<bold>4, 6</bold>) dorsal and (<bold>5, 7</bold>) ventral views. Scale bar: 0.25 mm.</p></caption><graphic xmlns:xlink="http://www.w3.org/1999/xlink" xlink:href="zookeys-1070-051-g002.jpg" position="float" orientation="portrait" xlink:type="simple" id="oo_609404.jpg"><uri content-type="original_file" xlink:type="simple">https://binary.pensoft.net/fig/609404</uri></graphic></fig><supplementary-material xmlns:xlink="http://www.w3.org/1999/xlink" id="S1" position="float" orientation="portrait" xlink:type="simple"><object-id content-type="doi" xlink:type="simple">10.3897/zookeys.1070.70531.suppl1</object-id><object-id content-type="arpha" xlink:type="simple">9F2E22D4-8D9B-5429-91D4-EEB60598984B</object-id><label>Supplementary material 1</label><statement content-type="dataType"><label>Data type</label><p>Genetic distance</p></statement><statement content-type="notes"><p>
            <bold>Table S1</bold>
          </p></statement><statement content-type="notes"><label>Explanation note</label><p><bold>Table S1.</bold> Kimura 2-parameter (<abbrev xlink:title="Kimura-2-paramter" id="ABBRID0EGFDI" xlink:type="simple">K2P</abbrev>) genetic distance of the samples of <italic><tp:taxon-name><tp:taxon-name-part taxon-name-part-type="genus" reg="Byrrhinus">Byrrhinus</tp:taxon-name-part></tp:taxon-name></italic> specimens, based on their aligned partial <italic><abbrev xlink:title="cytochrome c oxidase subunit I" id="ABBRID0ESFDI" xlink:type="simple">COI</abbrev>-3</italic>’ sequences of 723 bp length (in %).</p></statement><media xlink:href="zookeys-1070-051-s001.docx" mimetype="application" mime-subtype="vnd.openxmlformats-officedocument.wordprocessingml.document" position="float" orientation="portrait" xlink:type="simple" id="oo_609408.docx"><uri content-type="original_file" xlink:type="simple">https://binary.pensoft.net/file/609408</uri></media><permissions><license xlink:type="simple"><license-p>This dataset is made available under the Open Database License (http://opendatacommons.org/licenses/odbl/1.0/). The Open Database License (ODbL) is a license agreement intended to allow users to freely share, modify, and use this Dataset while maintaining this same freedom for others, provided that the original source and author(s) are credited.</license-p></license></permissions><attrib specific-use="authors">Emmanuel D. Delocado, Hendrik Freitag</attrib></supplementary-material></tp:treatment-sec></tp:taxon-treatment>
