# Supplementary material for: Two new species of Byrrhinus Motschulsky, 1858 (Coleoptera, Limnichidae, Limnichinae) from Negros, Philippines
Source: Zookeys. 2021 Nov 10;1070:51–72. doi: 10.3897/zookeys.1070.70531 (PMC8599385; doi:10.3897/zookeys.1070.70531)
Supplement: XML Treatment for Byrrhinus ferax [file zookeys.1070.70531-treatment3.xml]

<!DOCTYPE tp:taxon-treatment
  PUBLIC "-//TaxonX//DTD Taxonomic Treatment Publishing DTD v0 20100105//EN" "tax-treatment-NSO.dtd">
<tp:taxon-treatment xmlns:tp="http://www.plazi.org/taxpub"><tp:treatment-meta><kwd-group><label>Taxon classification</label><kwd>
                    <named-content content-type="kingdom">Animalia</named-content>
                  </kwd><kwd>
                    <named-content content-type="order">Coleoptera</named-content>
                  </kwd><kwd>
                    <named-content content-type="family">Limnichidae</named-content>
                  </kwd></kwd-group><mixed-citation publication-type="journal"><person-group><name><surname>Delocado</surname><given-names>Emmanuel D.</given-names></name><name><surname>Freitag</surname><given-names>Hendrik</given-names></name></person-group><article-title>Two new species of <italic><tp:taxon-name><tp:taxon-name-part taxon-name-part-type="genus" reg="Byrrhinus">Byrrhinus</tp:taxon-name-part></tp:taxon-name></italic> Motschulsky, 1858 (<tp:taxon-name><tp:taxon-name-part taxon-name-part-type="order">Coleoptera</tp:taxon-name-part></tp:taxon-name>, <tp:taxon-name><tp:taxon-name-part taxon-name-part-type="family">Limnichidae</tp:taxon-name-part></tp:taxon-name>, <tp:taxon-name><tp:taxon-name-part taxon-name-part-type="subfamily">Limnichinae</tp:taxon-name-part></tp:taxon-name>) from Negros, Philippines</article-title><source>Zookeys</source><day>10</day><month>11</month><year>2021</year><volume>1070</volume><fpage>51</fpage><lpage>72</lpage><pub-id pub-id-type="doi">10.3897/zookeys.1070.70531</pub-id></mixed-citation></tp:treatment-meta><tp:nomenclature><tp:taxon-name>
                  <object-id xmlns:xlink="http://www.w3.org/1999/xlink" content-type="arpha" xlink:type="simple">C4A7944C-2EDE-5828-A8AF-9862F6FEC9CF</object-id>
                  <tp:taxon-name-part taxon-name-part-type="genus" reg="Byrrhinus">Byrrhinus</tp:taxon-name-part>
                  <tp:taxon-name-part taxon-name-part-type="species" reg="ferax">ferax</tp:taxon-name-part>
                </tp:taxon-name><tp:taxon-authority>Wooldridge, 1993</tp:taxon-authority><tp:nomenclature-citation-list><tp:nomenclature-citation><tp:taxon-name>
                      <tp:taxon-name-part taxon-name-part-type="genus" reg="Byrrhinus">Byrrhinus</tp:taxon-name-part>
                      <tp:taxon-name-part taxon-name-part-type="species" reg="ferax">ferax</tp:taxon-name-part>
                    </tp:taxon-name><comment>Wooldridge, 1993: 359–360 (orig. descr.).</comment></tp:nomenclature-citation></tp:nomenclature-citation-list></tp:nomenclature><tp:treatment-sec sec-type="material" id="SECID0EC6BG"><title>Additional material examined.</title><p>Philippines • ♂ (<abbrev xmlns:xlink="http://www.w3.org/1999/xlink" content-type="institution" xlink:title="Ateneo Biodiversity Research Laboratory of the Ateneo de Manila University, Quezon City, Philippines" id="ABBRID0EI6BG" xlink:type="simple">AdMU</abbrev>), Occ. Mindoro, Sablayan, small limestone river; rootpacks, dist. primary forest; ca. <named-content xmlns:xlink="http://www.w3.org/1999/xlink" content-type="dwc:verbatimCoordinates" xlink:type="simple"><named-content content-type="geo-json" specific-use="{&#34;type&#34;:&#34;Point&#34;,&#34;coordinates&#34;:[120.909167,12.796944]}" id="NCID0EQ6BG" xlink:type="simple">12°47'49"N, 120°54'33"E</named-content></named-content>; ca. 100 m <abbrev xmlns:xlink="http://www.w3.org/1999/xlink" xlink:title="above sea level" id="ABBRID0EV6BG" xlink:type="simple">a.s.l</abbrev>.; 01 Jan. 1995, leg. Mendoza “(365)M”; GenBank: <ext-link xmlns:xlink="http://www.w3.org/1999/xlink" ext-link-type="gen" xlink:href="OK316810" xlink:type="simple">OK316810</ext-link>; <abbrev xmlns:xlink="http://www.w3.org/1999/xlink" xlink:title="Barcode of Life Database" id="ABBRID0E56BG" xlink:type="simple">BOLD</abbrev>: <ext-link xmlns:xlink="http://www.w3.org/1999/xlink" xlink:type="simple" ext-link-type="uri" xlink:href="http://www.boldsystems.org/index.php/Public_RecordView?processid=COLPH064-21">COLPH064-21</ext-link>.</p></tp:treatment-sec><tp:treatment-sec sec-type="remarks" id="SECID0EIAAI"><title>Remarks.</title><p>Assignment of the specimen to this taxon was based primarily on genital characters. No remarkable difference was noted compared to the original description. The material used for the molecular analysis in this study was collected 90 km south of one of the localities of the paratypes, but on the same island. Known distribution of <italic><tp:taxon-name><tp:taxon-name-part taxon-name-part-type="genus" reg="Byrrhinus">B.</tp:taxon-name-part><tp:taxon-name-part taxon-name-part-type="species" reg="ferax">ferax</tp:taxon-name-part></tp:taxon-name></italic> includes the Philippine Islands of Mindoro and Mindanao.</p></tp:treatment-sec></tp:taxon-treatment>
